# Supplementary material for: Contrasting associations between breeding coloration and parasitism of male Arctic charr relate to parasite species and life cycle stage
Source: Sci Rep. 2019 Jul 23;9:10679. doi: 10.1038/s41598-019-47083-x (PMC6650492; doi:10.1038/s41598-019-47083-x)
Supplement: Supplementary file 3 — Dataset 1 [file 41598_2019_47083_MOESM3_ESM.xlsx]

## Sheet: Dataset Johansen et al.,2018
FishID	Lake	Sex (2 = male)	Status (2 = mature)	Length	RedScaleField	RedScaleMeat	RedRedRatio	Diphyllobothrium spp.	Diplostomum sp.	Cystidicola farionis	Eubothrium salvelini	Cyathocephalus truncatus	Proteocephalus sp.	Crepidostomum sp.	11kT	Testosterone
FF 2	Fjellfroskvannet	2	2	340	65	10	6.5	12	112	300	5	6	0	181	17.43	15.06
FF 3	Fjellfroskvannet	2	2	330	65	20	3.25	19	98	250	4	15	0	465	38.28	9.54
FF 4	Fjellfroskvannet	2	2	340	60	30	2	7	120	520	2	1	0	33	19.5	8.61
FF 5	Fjellfroskvannet	2	2	325	65	30	2.16667	22	116	280	6	8	0	96	18.72	11.31
FF 6	Fjellfroskvannet	2	2	345	60	40	1.5	15	167	450	32	5	0	27	22.47	10.2
FF 7	Fjellfroskvannet	2	2	335	60	20	3	6	115	180	21	2	9	15	27.6	11.25
FF 10	Fjellfroskvannet	2	2	311	70	10	7	40	216	300	6	0	0	77	38.07	16.26
FF 18	Fjellfroskvannet	2	2	234	15	15	1	20	74	0	21	0	0	7	17.91	20.7
FF 25	Fjellfroskvannet	2	2	278	35	15	2.33333	37	81	13	12	0	0	24	0.1	15
FF 26	Fjellfroskvannet	2	2	298	80	15	5.33333	28	202	300	15	2	0	93	17.82	10.62
FF 27	Fjellfroskvannet	2	2	310	55	20	2.75	21	57	31	7	0	0	23	21.9	14.64
FF 28	Fjellfroskvannet	2	2	329	80	15	5.33333	15	429	250	3	0	0	12	19.26	14.04
FF 29	Fjellfroskvannet	2	2	325	80	5	16	45	90	180	24	12	0	81	16.26	13.38
FF 32	Fjellfroskvannet	2	2	245	30	5	6	9	335	110	1	1	0	28	NA	NA
SA 1	Sagelvvatn	2	2	304	50	35	1.42857	22	114	0	15	0	111	34	74.86	13.74
SA 2	Sagelvvatn	2	2	300	60	40	1.5	15	38	0	0	0	4	0	42.31	13.17
SA 4	Sagelvvatn	2	2	354	55	20	2.75	155	111	0	8	0	80	4	23.46	9.24
SA 5	Sagelvvatn	2	2	283	70	40	1.75	4	60	0	1	0	87	0	32.94	14.76
SA 6	Sagelvvatn	2	2	295	60	35	1.71429	28	34	0	2	0	146	0	26.22	10.68
SA 7	Sagelvvatn	2	2	303	55	40	1.375	60	70	0	1	0	489	0	33.94	17.01
SA 8	Sagelvvatn	2	2	287	55	45	1.22222	39	50	0	2	0	637	0	32.28	14.01
SA 10	Sagelvvatn	2	2	310	45	50	0.9	34	70	0	0	0	1265	0	27.03	14.01
SA 11	Sagelvvatn	2	2	273	55	35	1.57143	55	48	0	0	0	108	0	39.66	10.98
SA 12	Sagelvvatn	2	2	291	60	30	2	18	44	0	0	0	292	0	22.47	15.45
SA 14	Sagelvvatn	2	2	282	30	60	0.5	20	28	0	0	0	68	0	28.29	17.49
SA 16	Sagelvvatn	2	2	279	60	40	1.5	22	36	0	0	0	640	0	40.83	12.81
SA 17	Sagelvvatn	2	2	295	55	30	1.83333	11	47	0	0	0	274	0	23.58	8.64
SA 20	Sagelvvatn	2	2	309	35	30	1.16667	13	80	0	0	0	38	1	21.18	12.72
SA 21	Sagelvvatn	2	2	288	40	35	1.14286	16	58	0	0	0	221	0	32.97	11.61
SA 22	Sagelvvatn	2	2	285	70	35	2	28	57	0	0	0	314	0	36.3	13.68
SA 24	Sagelvvatn	2	2	305	65	30	2.16667	18	86	0	0	0	141	0	45.15	19.71
SA 25	Sagelvvatn	2	2	297	45	25	1.8	21	49	0	0	0	194	0	44.79	14.31
SA 26	Sagelvvatn	2	2	297	55	25	2.2	40	53	0	0	0	402	0	0.1	15.57
SA 27	Sagelvvatn	2	2	269	30	55	0.545455	13	34	0	0	0	72	0	27.12	13.71
SA 28	Sagelvvatn	2	2	312	40	20	2	65	87	0	5	0	334	0	30.78	11.97
SA 29	Sagelvvatn	2	2	300	40	30	1.33333	42	77	0	0	0	103	0	34.83	15.15
SA 30	Sagelvvatn	2	2	305	45	50	0.9	8	42	0	0	0	308	0	51.36	60.32
TA102	Takvatn	2	2	336	50	10	5	40	11	0	19	0	63	11	13.11	9.24
TA103	Takvatn	2	2	343	40	10	4	35	34	680	10	0	9	30	16.11	13.62
TA104	Takvatn	2	2	315	50	20	2.5	25	26	720	10	0	39	13	19.95	15.15
TA105	Takvatn	2	2	293	20	30	0.666667	11	30	6	33	0	154	5	16.35	10.17
TA106	Takvatn	2	2	335	50	20	2.5	9	28	230	1	0	33	12	16.41	18.48
TA107	Takvatn	2	2	320	60	10	6	7	45	170	2	0	0	2	12.6	15.45
TA108	Takvatn	2	2	325	50	10	5	30	34	300	1	0	43	11	12.81	7.44
TA109	Takvatn	2	2	366	70	10	7	45	148	640	27	0	3	14	9.27	10.35
TA110	Takvatn	2	2	337	45	20	2.25	20	38	280	30	0	13	6	19.44	17.67
TA111	Takvatn	2	2	349	55	10	5.5	17	76	170	7	0	92	3	30.87	14.58
TA112	Takvatn	2	2	340	65	10	6.5	14	80	210	14	0	2	5	24.99	12.6
TA113	Takvatn	2	2	343	65	10	6.5	26	32	190	8	0	26	6	28.38	14.76
TA115	Takvatn	2	2	400	25	10	2.5	12	50	NA	14	0	0	4	0.1	1.56
TA116	Takvatn	2	2	305	70	10	7	9	39	1640	57	0	2	0	14.58	14.83
TA117	Takvatn	2	2	335	65	10	6.5	2	56	760	8	0	21	7	22.83	16.47
TA118	Takvatn	2	2	391	60	10	6	4	50	700	4	0	0	7	11.31	18.69
TA119	Takvatn	2	2	355	75	10	7.5	30	38	550	1	0	15	8	21.54	17.1
TA120	Takvatn	2	2	365	60	5	12	18	47	920	2	0	1	4	NA	NA
TA121	Takvatn	2	2	330	55	10	5.5	60	31	240	1	0	64	40	16.71	17.16
TA122	Takvatn	2	2	348	70	10	7	23	33	41	0	0	8	25	23.76	13.11
TA123	Takvatn	2	2	400	65	5	13	3	102	980	4	0	0	55	34.41	21.06
TA124	Takvatn	2	2	358	70	15	4.66667	28	101	750	12	0	28	10	26.94	17.55
TA125	Takvatn	2	2	432	60	10	6	6	63	800	1	0	0	0	35.88	20.79
TA126	Takvatn	2	2	384	50	10	5	37	75	320	68	0	8	7	57.24	17.46
TA127	Takvatn	2	2	356	60	10	6	6	19	90	21	0	22	9	78.51	60.24
TA101	Takvatn	2	2	310	20	40	0.5	3	45	290	45	1	0	10	0.1	1.98
